# Supplementary material for: Stress-induced reversible cell-cycle arrest requires PRC2/PRC1-mediated control of mitophagy in Drosophila germline stem cells and human iPSCs
Source: Stem Cell Reports. 2022 Dec 8;18(1):269–88. doi: 10.1016/j.stemcr.2022.11.004 (PMC9860083; doi:10.1016/j.stemcr.2022.11.004)
Supplement: Table S1. Excel file compiling all IR paradigm source data relevant to the experiments — Data are organized into sheets that they represent in the main and supplemental figures, followed by genotype, time points and replicate number. [file mmc2.xlsx]

## Sheet: Figure 1 IR Paradigm
Figure 1 IR Paradigm
GSC spectrosome shape	Unirr.		1 day post IR		2 days post IR			Branched fusomes	Unirr.		1 day post IR		2 days post IR			GSC elongation ratio
Control/nos-Gal4 RNAi (BL 25751)	Round	Elongated	Round	Elongated	Round	Elongated		Control/nos-Gal4 RNAi (BL 25751)	≥ 1 branched fusomes	No branched fusomes	≥ 1 branched fusomes	No branched fusomes	≥ 1 branched fusomes	No branched fusomes		Control/nos-Gal4 RNAi (BL 25751)	Unirr.	1 dpi	2dpi
Exp. 1	73	27	113	9	52	23		Exp. 1	46	2	2	56	1	45		Exp. 1	27	7.37705	30.6667
Exp. 2	76	30	101	7	53	16		Exp. 2	43	2	2	51	2	41		Exp. 2	28.3019	6.48148	23.1884
Exp. 3	48	17	43	3	32	11		Exp. 3	30	1	0	23	0	28		Exp. 3	26.1538	6.52174	25.5814
Total	197	74	257	19	137	50		Total	119	5	4	130	3	114
Mean	65.6667	24.6667	85.6667	6.33333	45.6667	16.6667		Mean	39.6667	1.66667	1.33333	43.3333	1	38
GSC spectrosome shape	Unirr.		1 day post IR		2 days post IR			Branched fusomes	Unirr.		1 day post IR		2 days post IR			GSC elongation ratio
nos>raptor RNAi (BL 34814)	Round	Elongated	Round	Elongated	Round	Elongated		nos>raptor RNAi (BL 34814)	≥ 1 branched fusomes	No branched fusomes	≥ 1 branched fusomes	No branched fusomes	≥ 1 branched fusomes	No branched fusomes		Control/nos-Gal4 RNAi (BL 25751)	Unirr.	1 dpi	2dpi
Exp. 1	79	16	34	4	42	3		Exp. 1	11	62	4	62	4	53		Exp. 1	16.8421	10.5263	6.66667
Exp. 2	45	11	37	4	25	3		Exp. 2	14	43	0	56	5	45		Exp. 2	19.6429	9.7561	10.7143
Exp. 3	57	6	34	5	18	3		Exp. 3	8	46	5	51	8	42		Exp. 3	9.52381	12.8205	14.2857
Total	181	33	71	8	85	9		Total	33	151	4	118	17	140
Mean	60.3333	11	23.6667	2.66667	28.3333	3		Mean	11	50.3333	1.33333	39.3333	5.66667	46.6667
GSC spectrosome shape	Unirr.		1 day post IR		2 days post IR			Branched fusomes	Unirr.		1 day post IR		2 days post IR			GSC elongation ratio
nos>raptor RNAi (BL 41912)	Round	Elongated	Round	Elongated	Round	Elongated		nos>raptor RNAi (BL 41912)	≥ 1 branched fusomes	No branched fusomes	≥ 1 branched fusomes	No branched fusomes	≥ 1 branched fusomes	No branched fusomes		Control/nos-Gal4 RNAi (BL 25751)	Unirr.	1 dpi	2dpi
Exp. 1	63	11	38	0	31	2		Exp. 1	1	72	0	56	1	74		Exp. 1	14.8649	0	6.06061
Exp. 2	30	3	27	1	9	0		Exp. 2	0	42	0	43	0	23		Exp. 2	9.09091	3.57143	0
Exp. 3	22	6	17	0	16	2		Exp. 3	0	50	0	45	0	49		Exp. 3	21.4286	0	11.1111
Total	115	20	65	1	56	4		Total	1	164	0	99	1	146
Mean	38.3333	6.66667	21.6667	0.333333	18.6667	1.33333		Mean	0.333333	54.6667	0	33	0.333333	48.6667
GSC spectrosome shape	Unirr.		1 day post IR		2 days post IR			Branched fusomes	Unirr.		1 day post IR		2 days post IR			GSC elongation ratio
nos>rictor RNAi (BL 36584)	Round	Elongated	Round	Elongated	Round	Elongated		nos>rictor RNAi (BL 36584)	≥ 1 branched fusomes	No branched fusomes	≥ 1 branched fusomes	No branched fusomes	≥ 1 branched fusomes	No branched fusomes		Control/nos-Gal4 RNAi (BL 25751)	Unirr.	1 dpi	2dpi
Exp. 1	87	33	98	7	59	18		Exp. 1	50	1	1	44	5	40		Exp. 1	27.5	6.66667	23.3766
Exp. 2	86	28	90	4	60	20		Exp. 2	50	0	2	48	2	48		Exp. 2	24.5614	4.25532	25
Exp. 3	84	24	78	4	47	16		Exp. 3	48	1	2	43	0	40		Exp. 3	22.2222	4.87805	25.3968
Total	257	85	266	15	166	54		Total	148	2	5	135	7	128
Mean	85.6667	28.3333	88.6667	5	55.3333	18		Mean	49.3333	0.666667	1.66667	45	2.33333	42.6667
GSC spectrosome shape	Unirr.		1 day post IR		2 days post IR			Branched fusomes	Unirr.		1 day post IR		2 days post IR			GSC elongation ratio
nos>rictor RNAi (BL 36699)	Round	Elongated	Round	Elongated	Round	Elongated		nos>rictor RNAi (BL 36699)	≥ 1 branched fusomes	No branched fusomes	≥ 1 branched fusomes	No branched fusomes	≥ 1 branched fusomes	No branched fusomes		Control/nos-Gal4 RNAi (BL 25751)	Unirr.	1 dpi	2dpi
Exp. 1	77	30	127	16	98	23		Exp. 1	50	0	3	57	10	57		Exp. 1	28.0374	11.1888	19.0083
Exp. 2	79	25	111	10	76	15		Exp. 2	52	0	8	49	9	43		Exp. 2	24.0385	8.26446	16.4835
Exp. 3	78	21	106	9	73	18		Exp. 3	48	0	8	44	8	44		Exp. 3	21.2121	7.82609	19.7802
Total	234	76	344	35	247	56		Total	150	0	19	150	27	144
Mean	78	25.3333	114.667	11.6667	82.3333	18.6667		Mean	50	0	6.33333	50	9	48
GSC spectrosome shape	Unirr.		1 day post IR		2 days post IR			Branched fusomes	Unirr.		1 day post IR		2 days post IR			GSC elongation ratio
nos>Tsc1 RNAi (BL 35144)	Round	Elongated	Round	Elongated	Round	Elongated		nos>Tsc1 RNAi (BL 35144)	≥ 1 branched fusomes	No branched fusomes	≥ 1 branched fusomes	No branched fusomes	≥ 1 branched fusomes	No branched fusomes		Control/nos-Gal4 RNAi (BL 25751)	Unirr.	1 dpi	2dpi
Exp. 1	43	19	41	16	33	11		Exp. 1	46	4	3	47	6	31		Exp. 1	30.6452	28.0702	25
Exp. 2	46	13	44	14	32	18		Exp. 2	48	2	1	49	15	31		Exp. 2	22.0339	24.1379	36
Exp. 3	48	14	38	14	32	12		Exp. 3	45	5	3	47	12	38		Exp. 3	22.5806	26.9231	27.2727
Total	137	46	123	44	97	41		Total	139	11	7	143	33	100
Mean	45.6667	15.3333	41	14.6667	32.3333	13.6667		Mean	46.3333	3.66667	2.33333	47.6667	11	33.3333
GSC spectrosome shape	Unirr.		1 day post IR		2 days post IR			Branched fusomes	Unirr.		1 day post IR		2 days post IR			GSC elongation ratio
nos>Tsc1 RNAi (BL 54034)	Round	Elongated	Round	Elongated	Round	Elongated		nos>Tsc1 RNAi (BL 54034)	≥ 1 branched fusomes	No branched fusomes	≥ 1 branched fusomes	No branched fusomes	≥ 1 branched fusomes	No branched fusomes		Control/nos-Gal4 RNAi (BL 25751)	Unirr.	1 dpi	2dpi
Exp. 1	36	9	23	5	21	7		Exp. 1	35	1	12	16	25	3		Exp. 1	20	17.8571	25
Exp. 2	29	8	26	8	16	6		Exp. 2	37	0	16	12	22	1		Exp. 2	21.6216	23.5294	27.2727
Exp. 3	30	8	25	8	14	3		Exp. 3	35	0	24	15	19	1		Exp. 3	21.0526	24.2424	17.6471
Total	95	25	74	21	51	16		Total	107	1	52	43	66	5
Mean	31.6667	8.33333	24.6667	7	17	5.33333		Mean	35.6667	0.333333	17.3333	14.3333	22	1.66667
GSC spectrosome shape	Unirr.		1 day post IR		2 days post IR			Branched fusomes	Unirr.		1 day post IR		2 days post IR			GSC elongation ratio
nos>Nprl2 RNAi (BL 57538)	Round	Elongated	Round	Elongated	Round	Elongated		nos>Nprl2 RNAi (BL 57538)	≥ 1 branched fusomes	No branched fusomes	≥ 1 branched fusomes	No branched fusomes	≥ 1 branched fusomes	No branched fusomes		Control/nos-Gal4 RNAi (BL 25751)	Unirr.	1 dpi	2dpi
Exp. 1	37	14	60	11	41	24		Exp. 1	48	2	3	47	2	52		Exp. 1	27.451	15.493	36.9231
Exp. 2	41	14	35	11	27	14		Exp. 2	46	0	2	48	22	23		Exp. 2	25.4545	23.913	34.1463
Total	78	28	95	22	68	38		Total	94	2	5	95	24	75
Mean	39	14	47.5	11	34	19		Mean	47	1	2.5	47.5	12	37.5
GSC spectrosome shape	Unirr.		1 day post IR		2 days post IR			Branched fusomes	Unirr.		1 day post IR		2 days post IR			GSC elongation ratio
nos>Nprl3 RNAi (BL 55384)	Round	Elongated	Round	Elongated	Round	Elongated		nos>Nprl3 RNAi (BL 55384)	≥ 1 branched fusomes	No branched fusomes	≥ 1 branched fusomes	No branched fusomes	≥ 1 branched fusomes	No branched fusomes		Control/nos-Gal4 RNAi (BL 25751)	Unirr.	1 dpi	2dpi
Exp. 1	38	25	27	26	26	22		Exp. 1	47	3	0	48	19	31		Exp. 1	39.6825	49.0566	45.8333
Exp. 2	29	21	30	20	20	14		Exp. 2	45	2	3	48	13	25		Exp. 2	42	40	41.1765
Exp. 3	30	13	31	18	30	16		Exp. 3	39	2	1	50	31	20		Exp. 3	30.2326	36.7347	34.7826
Total	97	59	88	64	76	52		Total	131	7	4	146	63	76
Mean	32.3333	19.6667	29.3333	21.3333	25.3333	17.3333		Mean	43.6667	2.33333	1.33333	48.6667	21	25.3333
GSC spectrosome shape	Unirr.		1 day post IR		2 days post IR			Branched fusomes	Unirr.		1 day post IR		2 days post IR			GSC elongation ratio
nos>Nup44a RNAi (BL 38357)	Round	Elongated	Round	Elongated	Round	Elongated		nos>Nup44a RNAi (BL 38357)	≥ 1 branched fusomes	No branched fusomes	≥ 1 branched fusomes	No branched fusomes	≥ 1 branched fusomes	No branched fusomes		Control/nos-Gal4 RNAi (BL 25751)	Unirr.	1 dpi	2dpi
Exp. 1	35	13	79	6	39	14		Exp. 1	18	5	2	48	2	37		Exp. 1	27.0833	7.05882	26.4151
Total	35	13	79	6	39	14		Total	18	5	2	48	2	37
Mean	35	13	79	6	39	14		Mean	18	5	2	48	2	37
GSC spectrosome shape	Unirr.		1 day post IR		2 days post IR			Branched fusomes	Unirr.		1 day post IR		2 days post IR			GSC elongation ratio
nos>mio RNAi (BL 57745)	Round	Elongated	Round	Elongated	Round	Elongated		nos>mio RNAi (BL 57745)	≥ 1 branched fusomes	No branched fusomes	≥ 1 branched fusomes	No branched fusomes	≥ 1 branched fusomes	No branched fusomes		Control/nos-Gal4 RNAi (BL 25751)	Unirr.	1 dpi	2dpi
Exp. 1	24	12	53	2	16	4		Exp. 1	1	31	0	43	3	13		Exp. 1	33.3333	3.63636	20
Exp. 2	17	12	12	2	22	9		Exp. 2	1	26	0	12	0	30		Exp. 2	41.3793	14.2857	29.0323
Exp. 3	25	11	30	4	20	7		Exp. 3	3	28	0	29	1	23		Exp. 3	30.5556	11.7647	25.9259
Total	66	35	95	8	58	20		Total	5	85	0	84	4	66
Mean	22	11.6667	31.6667	2.66667	19.3333	6.66667		Mean	1.66667	28.3333	0	28	1.33333	22
GSC spectrosome shape	Unirr.		1 day post IR		2 days post IR			Branched fusomes	Unirr.		1 day post IR		2 days post IR			GSC elongation ratio
nos>Mitf RNAi (BL 43998)	Round	Elongated	Round	Elongated	Round	Elongated		nos>Mitf RNAi (BL 43998)	≥ 1 branched fusomes	No branched fusomes	≥ 1 branched fusomes	No branched fusomes	≥ 1 branched fusomes	No branched fusomes		Control/nos-Gal4 RNAi (BL 25751)	Unirr.	1 dpi	2dpi
Exp. 1	74	32	73	20	53	20		Exp. 1	46	4	1	49	3	47		Exp. 1	30.1887	21.5054	27.3973
Exp. 2	74	26	80	11	55	18		Exp. 2	47	3	3	36	5	45		Exp. 2	26	12.0879	24.6575
Exp. 3	84	42	87	17	53	18		Exp. 3	50	2	2	46	2	46		Exp. 3	33.3333	16.3462	25.3521
Total	232	100	240	48	161	56		Total	143	9	6	131	10	138
Mean	77.3333	33.3333	80	16	53.6667	18.6667		Mean	47.6667	3	2	43.6667	3.33333	46
GSC spectrosome shape	Unirr.		1 day post IR		2 days post IR			Branched fusomes	Unirr.		1 day post IR		2 days post IR			GSC elongation ratio
nos>Mitf RNAi (BL 44561)	Round	Elongated	Round	Elongated	Round	Elongated		nos>Mitf RNAi (BL 44561)	≥ 1 branched fusomes	No branched fusomes	≥ 1 branched fusomes	No branched fusomes	≥ 1 branched fusomes	No branched fusomes		Control/nos-Gal4 RNAi (BL 25751)	Unirr.	1 dpi	2dpi
Exp. 1	79	34	73	25	59	27		Exp. 1	40	10	10	40	3	47		Exp. 1	30.0885	25.5102	31.3953
Exp. 2	88	34	87	25	60	25		Exp. 2	47	0	2	48	12	36		Exp. 2	27.8689	22.3214	29.4118
Exp. 3	80	38	90	28	62	32		Exp. 3	47	2	11	39	13	37		Exp. 3	32.2034	23.7288	34.0426
Total	247	106	250	78	181	84		Total	134	12	23	127	28	120
Mean	82.3333	35.3333	83.3333	26	60.3333	28		Mean	44.6667	4	7.66667	42.3333	9.33333	40

## Sheet: Figure 2 IR Paradigm
Figure 2 IR Paradigm
GSC spectrosome shape	Unirr.		1 day post IR		2 days post IR			Branched fusomes	Unirr.		1 day post IR		2 days post IR			GSC elongation ratio
Control/nos-Gal4 (BL 25751)	Round	Elongated	Round	Elongated	Round	Elongated		Control/nos-Gal4 (BL 25751)	≥ 1 branched fusomes	No branched fusomes	≥ 1 branched fusomes	No branched fusomes	≥ 1 branched fusomes	No branched fusomes		Control/nos-Gal4 (BL 25751)	Unirr.	1 dpi	2dpi
Exp. 1	52	20	66	3	68	15		Exp. 1	33	3	2	28	2	49		Exp. 1	27.7778	4.34783	18.0723
Exp. 2	52	16	53	2	49	22		Exp. 2	27	4	2	25	2	41		Exp. 2	23.5294	3.63636	30.9859
Exp. 3	60	15	72	6	54	20		Exp. 3	29	4	2	35	3	42		Exp. 3	20	7.69231	27.027
Total	164	51	191	11	171	57		Total	89	11	6	88	7	132
Mean	54.6667	17	63.6667	3.66667	57	19		Mean	29.6667	3.66667	2	29.3333	2.33333	44
GSC spectrosome shape	Unirr.		1 day post IR		2 days post IR			Branched fusomes	Unirr.		1 day post IR		2 days post IR			GSC elongation ratio
nos>Atg1 RNAi (BL 44034)	Round	Elongated	Round	Elongated	Round	Elongated		nos>Atg1 RNAi (BL 44034)	≥ 1 branched fusomes	No branched fusomes	≥ 1 branched fusomes	No branched fusomes	≥ 1 branched fusomes	No branched fusomes		Control/nos-Gal4 (BL 25751)	Unirr.	1 dpi	2dpi
Exp. 1	100	59	70	12	98	47		Exp. 1	66	4	2	39	17	72		Exp. 1	37.1069	14.6341	32.4138
Exp. 2	80	26	109	16	26	10		Exp. 2	45	1	7	62	5	14		Exp. 2	24.5283	12.8	27.7778
Exp. 3	78	25	84	19	41	14		Exp. 3	41	1	7	43	11	28		Exp. 3	24.2718	18.4466	25.4545
Total	258	110	179	28	165	71		Total	152	6	9	101	33	114
Mean	86	36.6667	59.6667	9.33333	55	23.6667		Mean	50.6667	2	3	33.6667	11	38
GSC spectrosome shape	Unirr.		1 day post IR		2 days post IR			Branched fusomes	Unirr.		1 day post IR		2 days post IR			GSC elongation ratio
nos>Atg1 OE (BL 51654)	Round	Elongated	Round	Elongated	Round	Elongated		nos>Atg1 OE (BL 51654)	≥ 1 branched fusomes	No branched fusomes	≥ 1 branched fusomes	No branched fusomes	≥ 1 branched fusomes	No branched fusomes		Control/nos-Gal4 (BL 25751)	Unirr.	1 dpi	2dpi
Exp. 1	30	12	53	10	40	7		Exp. 1	24	2	2	31	5	21		Exp. 1	28.5714	15.873	14.8936
Exp. 2	79	38	43	13	44	8		Exp. 2	50	5	0	32	4	27		Exp. 2	32.4786	23.2143	15.3846
Exp. 3	74	37	63	13	45	12		Exp. 3	46	4	2	34	4	32		Exp. 3	33.3333	17.1053	21.0526
Total	183	87	96	23	129	27		Total	120	11	2	63	13	80
Mean	61	29	32	7.66667	43	9		Mean	40	3.66667	0.666667	21	4.33333	26.6667
GSC spectrosome shape	Unirr.		1 day post IR		2 days post IR			Branched fusomes	Unirr.		1 day post IR		2 days post IR			GSC elongation ratio
nos>Atg1 OE (BL 51655)	Round	Elongated	Round	Elongated	Round	Elongated		nos>Atg1 OE (BL 51655)	≥ 1 branched fusomes	No branched fusomes	≥ 1 branched fusomes	No branched fusomes	≥ 1 branched fusomes	No branched fusomes		Control/nos-Gal4 (BL 25751)	Unirr.	1 dpi	2dpi
Exp. 1	85	37	101	23	69	21		Exp. 1	44	8	2	58	6	46		Exp. 1	30.3279	18.5484	23.3333
Exp. 2	77	41	91	24	52	15		Exp. 2	46	3	3	50	3	37		Exp. 2	34.7458	20.8696	22.3881
Total	162	78	192	47	121	36		Total	90	11	5	108	9	83			32.5368	19.709	22.8607
Mean	81	39	96	23.5	60.5	18		Mean	45	5.5	2.5	54	4.5	41.5
GSC spectrosome shape	Unirr.		1 day post IR		2 days post IR			Branched fusomes	Unirr.		1 day post IR		2 days post IR			GSC elongation ratio
nos>Atg13 RNAi (BL 40861)	Round	Elongated	Round	Elongated	Round	Elongated		nos>Atg13 RNAi (BL 40861)	≥ 1 branched fusomes	No branched fusomes	≥ 1 branched fusomes	No branched fusomes	≥ 1 branched fusomes	No branched fusomes		Control/nos-Gal4 (BL 25751)	Unirr.	1 dpi	2dpi
Exp. 1	83	36	106	13	82	43		Exp. 1	46	1	4	47	16	55		Exp. 1	30.2521	10.9244	34.4
Exp. 2	82	27	84	16	54	29		Exp. 2	44	5	2	48	4	44		Exp. 2	24.7706	16	34.9398
Exp. 3	97	40	90	18	60	27		Exp. 3	55	4	3	47	8	45		Exp. 3	29.1971	16.6667	31.0345
Total	262	103	190	29	196	99		Total	145	10	6	95	28	144
Mean	87.3333	34.3333	63.3333	9.66667	65.3333	33		Mean	48.3333	3.33333	2	31.6667	9.33333	48
GSC spectrosome shape	Unirr.		1 day post IR		2 days post IR			Branched fusomes	Unirr.		1 day post IR		2 days post IR			GSC elongation ratio
nos>Atg14 RNAi (BL 40858)	Round	Elongated	Round	Elongated	Round	Elongated		nos>Atg14 RNAi (BL 40858)	≥ 1 branched fusomes	No branched fusomes	≥ 1 branched fusomes	No branched fusomes	≥ 1 branched fusomes	No branched fusomes		Control/nos-Gal4 (BL 25751)	Unirr.	1 dpi	2dpi
Exp. 1	62	13	95	22	29	11		Exp. 1	30	1	6	44	12	19		Exp. 1	17.3333	18.8034	27.5
Exp. 2	79	21	84	13	70	26		Exp. 2	42	2	4	38	23	31		Exp. 2	21	13.4021	27.0833
Exp. 3	75	24	101	19	74	25		Exp. 3	42	2	6	46	16	38		Exp. 3	24.2424	15.8333	25.2525
Total	216	58	179	35	173	62		Total	114	5	10	82	51	88
Mean	72	19.3333	59.6667	11.6667	57.6667	20.6667		Mean	38	1.66667	3.33333	27.3333	17	29.3333
GSC spectrosome shape	Unirr.		1 day post IR		2 days post IR			Branched fusomes	Unirr.		1 day post IR		2 days post IR			GSC elongation ratio
nos>Atg18a RNAi (BL 34714)	Round	Elongated	Round	Elongated	Round	Elongated		nos>Atg18a RNAi (BL 34714)	≥ 1 branched fusomes	No branched fusomes	≥ 1 branched fusomes	No branched fusomes	≥ 1 branched fusomes	No branched fusomes		Control/nos-Gal4 (BL 25751)	Unirr.	1 dpi	2dpi
Exp. 1	77	25	68	18	43	15		Exp. 1	40	1	3	38	9	31		Exp. 1	24.5098	20.9302	25.8621
Exp. 2	83	38	61	22	48	18		Exp. 2	48	2	1	34	12	28		Exp. 2	31.405	26.506	27.2727
Exp. 3	56	23	81	21	50	23		Exp. 3	28	4	6	44	12	33		Exp. 3	29.1139	20.5882	31.5068
Total	216	86	129	40	141	56		Total	116	7	4	72	33	92
Mean	72	28.6667	43	13.3333	47	18.6667		Mean	38.6667	2.33333	1.33333	24	11	30.6667
GSC spectrosome shape	Unirr.		1 day post IR		2 days post IR			Branched fusomes	Unirr.		1 day post IR		2 days post IR			GSC elongation ratio
nos>Atg3 RNAi (BL 34359)	Round	Elongated	Round	Elongated	Round	Elongated		nos>Atg3 RNAi (BL 34359)	≥ 1 branched fusomes	No branched fusomes	≥ 1 branched fusomes	No branched fusomes	≥ 1 branched fusomes	No branched fusomes		Control/nos-Gal4 (BL 25751)	Unirr.	1 dpi	2dpi
Exp. 1	46	16	34	9	66	16		Exp. 1	38	1	9	13	9	47		Exp. 1	25.8065	20.9302	19.5122
Exp. 2	54	19	92	29	75	25		Exp. 2	31	2	20	38	10	50		Exp. 2	26.0274	23.9669	25
Exp. 3	42	19	25	12	30	9		Exp. 3	29	1	4	19	4	17		Exp. 3	31.1475	32.4324	23.0769
Total	142	54	126	38	171	50		Total	98	4	29	51	23	114
Mean	47.3333	18	42	12.6667	57	16.6667		Mean	32.6667	1.33333	9.66667	17	7.66667	38
GSC spectrosome shape	Unirr.		1 day post IR		2 days post IR			Branched fusomes	Unirr.		1 day post IR		2 days post IR			GSC elongation ratio
nos>Atg5 RNAi (BL 34899)	Round	Elongated	Round	Elongated	Round	Elongated		nos>Atg5 RNAi (BL 34899)	≥ 1 branched fusomes	No branched fusomes	≥ 1 branched fusomes	No branched fusomes	≥ 1 branched fusomes	No branched fusomes		Control/nos-Gal4 (BL 25751)	Unirr.	1 dpi	2dpi
Exp. 1	77	25	88	18	36	15		Exp. 1	38	3	4	48	11	34		Exp. 1	24.5098	16.9811	29.4118
Exp. 2	44	15	76	10	39	14		Exp. 2	27	1	7	37	8	32		Exp. 2	25.4237	11.6279	26.4151
Exp. 3	65	28	88	19	49	16		Exp. 3	39	2	4	46	4	42		Exp. 3	30.1075	17.757	24.6154
Total	186	68	164	28	124	45		Total	104	6	11	85	23	108
Mean	62	22.6667	54.6667	9.33333	41.3333	15		Mean	34.6667	2	3.66667	28.3333	7.66667	36
GSC spectrosome shape	Unirr.		1 day post IR		2 days post IR			Branched fusomes	Unirr.		1 day post IR		2 days post IR			GSC elongation ratio
nos>Atg7 RNAi (BL 34369)	Round	Elongated	Round	Elongated	Round	Elongated		nos>Atg7 RNAi (BL 34369)	≥ 1 branched fusomes	No branched fusomes	≥ 1 branched fusomes	No branched fusomes	≥ 1 branched fusomes	No branched fusomes		Control/nos-Gal4 (BL 25751)	Unirr.	1 dpi	2dpi
Exp. 1	98	33	101	27	60	21		Exp. 1	48	2	3	47	5	45		Exp. 1	25.1908	21.0938	25.9259
Exp. 2	92	32	105	24	45	28		Exp. 2	50	0	7	43	3	47		Exp. 2	25.8065	18.6047	38.3562
Exp. 3	99	28	115	22	66	24		Exp. 3	47	3	6	49	4	46		Exp. 3	22.0472	16.0584	26.6667
Total	289	93	206	51	171	73		Total	145	5	10	90	12	138
Mean	96.3333	31	68.6667	17	57	24.3333		Mean	48.3333	1.66667	3.33333	30	4	46
GSC spectrosome shape	Unirr.		1 day post IR		2 days post IR			Branched fusomes	Unirr.		1 day post IR		2 days post IR			GSC elongation ratio
nos>Atg12 RNAi (BL 34675)	Round	Elongated	Round	Elongated	Round	Elongated		nos>Atg12 RNAi (BL 34675)	≥ 1 branched fusomes	No branched fusomes	≥ 1 branched fusomes	No branched fusomes	≥ 1 branched fusomes	No branched fusomes		Control/nos-Gal4 (BL 25751)	Unirr.	1 dpi	2dpi
Exp. 1	123	49	91	21	53	26		Exp. 1	70	0	6	42	22	29		Exp. 1	28.4884	18.75	32.9114
Exp. 2	91	23	93	11	96	38		Exp. 2	44	1	8	39	35	45		Exp. 2	20.1754	10.5769	28.3582
Exp. 3	55	22	71	22	64	25		Exp. 3	30	5	8	31	14	37		Exp. 3	28.5714	23.6559	28.0899
Total	269	94	184	32	213	89		Total	144	6	14	81	71	111
Mean	89.6667	31.3333	61.3333	10.6667	71	29.6667		Mean	48	2	4.66667	27	23.6667	37
GSC spectrosome shape	Unirr.		1 day post IR		2 days post IR			Branched fusomes	Unirr.		1 day post IR		2 days post IR			GSC elongation ratio
nos>Atg16 RNAi (BL 58244)	Round	Elongated	Round	Elongated	Round	Elongated		nos>Atg16 RNAi (BL 58244)	≥ 1 branched fusomes	No branched fusomes	≥ 1 branched fusomes	No branched fusomes	≥ 1 branched fusomes	No branched fusomes		Control/nos-Gal4 (BL 25751)	Unirr.	1 dpi	2dpi
Exp. 1	97	35	85	9	62	29		Exp. 1	50	1	5	36	9	37		Exp. 1	26.5152	9.57447	31.8681
Exp. 2	57	32	105	17	42	16		Exp. 2	36	5	3	47	5	33		Exp. 2	35.9551	13.9344	27.5862
Exp. 3	81	32	96	13	50	25		Exp. 3	46	3	4	46	7	38		Exp. 3	28.3186	11.9266	33.3333
Total	235	99	190	26	154	70		Total	132	9	8	83	21	108			30.2629	11.8118	30.9292
Mean	78.3333	33	63.3333	8.66667	51.3333	23.3333		Mean	44	3	2.66667	27.6667	7	36
GSC spectrosome shape	Unirr.		1 day post IR		2 days post IR			Branched fusomes	Unirr.		1 day post IR		2 days post IR			GSC elongation ratio
nos>Atg16 RNAi (BL 34358)	Round	Elongated	Round	Elongated	Round	Elongated		nos>Atg16 RNAi (BL 34358)	≥ 1 branched fusomes	No branched fusomes	≥ 1 branched fusomes	No branched fusomes	≥ 1 branched fusomes	No branched fusomes		Control/nos-Gal4 (BL 25751)	Unirr.	1 dpi	2dpi
Exp. 1	169	38	112	20	61	25		Exp. 1	74	3	2	48	5	41		Exp. 1	18.3575	15.1515	29.0698
Exp. 2	121	28	102	19	73	22		Exp. 2	50	1	1	44	3	47		Exp. 2	18.7919	15.7025	23.1579
Exp. 3	118	31	117	20	71	29		Exp. 3	45	5	2	48	3	47		Exp. 3	20.8054	14.5985	29
Total	408	97	214	39	205	76		Total	169	9	3	92	11	135			19.3183	15.1508	27.0759
Mean	136	32.3333	71.3333	13	68.3333	25.3333		Mean	56.3333	3	1	30.6667	3.66667	45
GSC spectrosome shape	Unirr.		1 day post IR		2 days post IR			Branched fusomes	Unirr.		1 day post IR		2 days post IR			GSC elongation ratio
nos>RUBICON RNAi (BL 43276)	Round	Elongated	Round	Elongated	Round	Elongated		nos>RUBCN RNAi (BL 43276)	≥ 1 branched fusomes	No branched fusomes	≥ 1 branched fusomes	No branched fusomes	≥ 1 branched fusomes	No branched fusomes		Control/nos-Gal4 (BL 25751)	Unirr.	1 dpi	2dpi
Exp. 1	83	24	105	19	88	18		Exp. 1	49	0	2	57	15	53		Exp. 1	22.4299	15.3226	16.9811
Exp. 2	81	32	135	17	41	10		Exp. 2	49	1	3	63	3	26		Exp. 2	28.3186	11.1842	19.6078
Exp. 3	85	28	97	19	84	15		Exp. 3	49	2	0	51	0	9		Exp. 3	24.7788	16.3793	15.1515
Total	249	84	240	36	213	43		Total	147	3	5	120	18	88			25.1758	14.2954	17.2468
Mean	83	28	80	12	71	14.3333		Mean	49	1	1.66667	40	9	29.3333
GSC spectrosome shape	Unirr.		1 day post IR		2 days post IR			Branched fusomes	Unirr.		1 day post IR		2 days post IR			GSC elongation ratio
nos>ref(2)P RNAi (BL 36111)	Round	Elongated	Round	Elongated	Round	Elongated		nos>ref(2)P RNAi (BL 36111)	≥ 1 branched fusomes	No branched fusomes	≥ 1 branched fusomes	No branched fusomes	≥ 1 branched fusomes	No branched fusomes		Control/nos-Gal4 (BL 25751)	Unirr.	1 dpi	2dpi
Exp. 1	85	37	103	7	28	17		Exp. 1	103	7	3	47	1	29		Exp. 1	30.3279	6.36364	37.7778
Total	85	37	103	7	28	17		Total	103	7	3	47	1	29
Mean	85	37	103	7	28	17		Mean	103	7	3	47	1	29

## Sheet: Figure 3 IR Paradigm
Figure 3 IR Paradigm
GSC spectrosome shape	Unirr.		1 day post IR		2 days post IR			Branched fusomes	Unirr.		1 day post IR		2 days post IR			GSC elongation ratio
Control/nos-Gal4 (BL 25751)	Round	Elongated	Round	Elongated	Round	Elongated		Control/nos-Gal4 (BL 25751)	≥ 1 branched fusomes	No branched fusomes	≥ 1 branched fusomes	No branched fusomes	≥ 1 branched fusomes	No branched fusomes		Control/nos-Gal4 RNAi (BL 25751)	Unirr.	1 dpi	2dpi
Exp. 1	69	32	91	11	53	20		Exp. 1	44	1	1	44	0	40		Exp. 1	31.6832	10.7843	27.3973
Exp. 2	67	26	85	3	55	17		Exp. 2	42	3	1	41	0	45		Exp. 2	27.957	3.40909	23.6111
Exp. 3	52	19	98	9	58	22		Exp. 3	33	1	1	49	0	45		Exp. 3	26.7606	8.41121	27.5
Total	188	77	274	23	166	59		Total	119	5	3	134	0	130
Mean	62.6667	25.6667	91.3333	7.66667	55.3333	19.6667		Mean	39.6667	1.66667	1	44.6667	0	43.3333
GSC spectrosome shape	Unirr.		1 day post IR		2 days post IR			Branched fusomes	Unirr.		1 day post IR		2 days post IR			GSC elongation ratio
nos>Pink1 RNAi (BL 38262)	Round	Elongated	Round	Elongated	Round	Elongated		nos>Pink1 RNAi (BL 38262)	≥ 1 branched fusomes	No branched fusomes	≥ 1 branched fusomes	No branched fusomes	≥ 1 branched fusomes	No branched fusomes		Control/nos-Gal4 RNAi (BL 25751)	Unirr.	1 dpi	2dpi
Exp. 1	97	22	88	22	69	21		Exp. 1	47	3	0	50	1	50		Exp. 1	18.4874	20	23.3333
Exp. 2	103	32	87	17	32	10		Exp. 2	48	2	1	49	4	27		Exp. 2	23.7037	16.3462	23.8095
Exp. 3	91	34	83	29	48	22		Exp. 3	49	1	1	49	14	37		Exp. 3	27.2	25.8929	31.4286
Total	291	88	175	39	149	53		Total	144	6	1	99	19	114
Mean	97	29.3333	58.3333	13	49.6667	17.6667		Mean	48	2	0.333333	33	6.33333	38
GSC spectrosome shape	Unirr.		1 day post IR		2 days post IR			Branched fusomes	Unirr.		1 day post IR		2 days post IR			GSC elongation ratio
nos>park RNAi (BL 37509)	Round	Elongated	Round	Elongated	Round	Elongated		nos>park RNAi (BL 37509)	≥ 1 branched fusomes	No branched fusomes	≥ 1 branched fusomes	No branched fusomes	≥ 1 branched fusomes	No branched fusomes		Control/nos-Gal4 RNAi (BL 25751)	Unirr.	1 dpi	2dpi
Exp. 1	94	28	76	32	62	24		Exp. 1	50	0	3	47	9	41		Exp. 1	22.9508	29.6296	27.907
Exp. 2	94	34	63	31	62	23		Exp. 2	50	0	7	43	10	41		Exp. 2	26.5625	32.9787	27.0588
Exp. 3	110	34	95	26	67	26		Exp. 3	49	1	0	50	7	43		Exp. 3	23.6111	21.4876	27.957
Total	298	96	139	63	191	73		Total	149	1	10	90	26	125
Mean	99.3333	32	46.3333	21	63.6667	24.3333		Mean	49.6667	0.333333	3.33333	30	8.66667	41.6667
GSC spectrosome shape	Unirr.		1 day post IR		2 days post IR			Branched fusomes	Unirr.		1 day post IR		2 days post IR			GSC elongation ratio
nos>Drp1 RNAi (BL 51483)	Round	Elongated	Round	Elongated	Round	Elongated		nos>Drp1 RNAi (BL 51483)	≥ 1 branched fusomes	No branched fusomes	≥ 1 branched fusomes	No branched fusomes	≥ 1 branched fusomes	No branched fusomes		Control/nos-Gal4 RNAi (BL 25751)	Unirr.	1 dpi	2dpi
Exp. 1	81	28	76	19	57	21		Exp. 1	46	0	1	43	8	37		Exp. 1	25.6881	20	26.9231
Exp. 2	85	41	87	23	55	24		Exp. 2	49	0	1	49	9	41		Exp. 2	32.5397	20.9091	30.3797
Total	166	69	163	42	112	45		Total	95	0	2	92	17	78
Mean	83	34.5	81.5	21	56	22.5		Mean	47.5	0	1	46	8.5	39
GSC spectrosome shape	Unirr.		1 day post IR		2 days post IR			Branched fusomes	Unirr.		1 day post IR		2 days post IR			GSC elongation ratio
nos>Marf/mfn2 RNAi (BL 55189)	Round	Elongated	Round	Elongated	Round	Elongated		nos>Marf/mfn2 RNAi (BL 55189)	≥ 1 branched fusomes	No branched fusomes	≥ 1 branched fusomes	No branched fusomes	≥ 1 branched fusomes	No branched fusomes		Control/nos-Gal4 RNAi (BL 25751)	Unirr.	1 dpi	2dpi
Exp. 1	62	36	88	14	69	19		Exp. 1	31	9	1	47	3	49		Exp. 1	36.7347	13.7255	21.5909
Exp. 2	65	40	72	19	74	24		Exp. 2	39	11	0	50	9	64		Exp. 2	38.0952	20.8791	24.4898
Total	127	76	160	33	143	43		Total	70	20	1	97	12	113
Mean	63.5	38	80	16.5	71.5	21.5		Mean	35	10	0.5	48.5	6	56.5
GSC spectrosome shape	Unirr.		1 day post IR		2 days post IR			Branched fusomes	Unirr.		1 day post IR		2 days post IR			GSC elongation ratio
nos>srl/PGC1a RNAi (BL 33914)	Round	Elongated	Round	Elongated	Round	Elongated		nos>srl/PGC1a RNAi (BL 33914)	≥ 1 branched fusomes	No branched fusomes	≥ 1 branched fusomes	No branched fusomes	≥ 1 branched fusomes	No branched fusomes		Control/nos-Gal4 RNAi (BL 25751)	Unirr.	1 dpi	2dpi
Exp. 1	59	59	72	16	58	15		Exp. 1	43	0	1	35	5	34		Exp. 1	50	18.1818	20.5479
Exp. 2	76	52	90	25	61	18		Exp. 2	46	4	9	41	5	41		Exp. 2	40.625	21.7391	22.7848
Total	135	111	162	41	119	33		Total	89	4	10	76	10	75
Mean	67.5	55.5	81	20.5	59.5	16.5		Mean	44.5	2	5	38	5	37.5
GSC spectrosome shape	Unirr.		1 day post IR		2 days post IR			Branched fusomes	Unirr.		1 day post IR		2 days post IR			GSC elongation ratio
nos>cnc/Nrf2 RNAi (BL 40854)	Round	Elongated	Round	Elongated	Round	Elongated		nos>cnc/Nrf2 RNAi (BL 40854)	≥ 1 branched fusomes	No branched fusomes	≥ 1 branched fusomes	No branched fusomes	≥ 1 branched fusomes	No branched fusomes		Control/nos-Gal4 RNAi (BL 25751)	Unirr.	1 dpi	2dpi
Exp. 1	63	29	73	27	47	19		Exp. 1	39	0	5	40	16	32		Exp. 1	31.5217	27	28.7879
Exp. 2	80	45	85	22	53	24		Exp. 2	48	1	7	43	11	39		Exp. 2	36	20.5607	31.1688
Exp. 3	75	34	85	21	60	21		Exp. 3	49	2	2	49	4	47		Exp. 3	31.1927	19.8113	25.9259
Total	218	108	158	49	160	64		Total	136	3	12	83	31	118
Mean	72.6667	36	52.6667	16.3333	53.3333	21.3333		Mean	45.3333	1	4	27.6667	10.3333	39.3333

## Sheet: Figure 4 IR Paradigm
Figure 4 IR Paradigm
GSC spectrosome shape	Unirr.		1 day post IR		2 days post IR			Branched fusomes	Unirr.		1 day post IR		2 days post IR			GSC elongation ratio
Control/nos-Gal4 (BL 25751)	Round	Elongated	Round	Elongated	Round	Elongated		Control/nos-Gal4 (BL 25751)	≥ 1 branched fusomes	No branched fusomes	≥ 1 branched fusomes	No branched fusomes	≥ 1 branched fusomes	No branched fusomes		Control/nos-Gal4 RNAi (BL 25751)	Unirr.	1 dpi	2dpi
Exp. 1	58	26	77	5	58	18		Exp. 1	41	6	0	40	0	45		Exp. 1	30.9524	6.09756	23.6842
Exp. 2	68	22	85	8	74	22		Exp. 2	44	7	2	43	1	49		Exp. 2	24.4444	8.60215	22.9167
Exp. 3	67	23	82	7	50	16		Exp. 3	48	2	0	48	1	44		Exp. 3	25.5556	7.86517	24.2424
Total	193	71	244	20	182	56		Total	133	15	2	131	2	138
Mean	64.3333	23.6667	81.3333	6.66667	60.6667	18.6667		Mean	44.3333	5	0.666667	43.6667	0.666667	46
GSC spectrosome shape	Unirr.		1 day post IR		2 days post IR			Branched fusomes	Unirr.		1 day post IR		2 days post IR			GSC elongation ratio
nos>Pc RNAi (BL 33964)	Round	Elongated	Round	Elongated	Round	Elongated		nos>Pc RNAi (BL 33964)	≥ 1 branched fusomes	No branched fusomes	≥ 1 branched fusomes	No branched fusomes	≥ 1 branched fusomes	No branched fusomes		Control/nos-Gal4 RNAi (BL 25751)	Unirr.	1 dpi	2dpi
Exp. 1	60	31	95	19	61	16		Exp. 1	44	6	24	26	30	20		Exp. 1	34.0659	16.6667	20.7792
Exp. 2	67	23	64	14	53	13		Exp. 2	39	7	8	38	3	43		Exp. 2	25.5556	17.9487	19.697
Exp. 3	92	31	74	13	43	11		Exp. 3	47	1	1	39	8	29		Exp. 3	25.2033	14.9425	20.3704
Total	219	85	159	33	157	40		Total	130	14	32	64	41	92
Mean	73	28.3333	53	11	52.3333	13.3333		Mean	43.3333	4.66667	10.6667	21.3333	13.6667	30.6667
GSC spectrosome shape	Unirr.		1 day post IR		2 days post IR			Branched fusomes	Unirr.		1 day post IR		2 days post IR			GSC elongation ratio
nos>Sce RNAi (BL 67924)	Round	Elongated	Round	Elongated	Round	Elongated		nos>Sce RNAi (BL 67924)	≥ 1 branched fusomes	No branched fusomes	≥ 1 branched fusomes	No branched fusomes	≥ 1 branched fusomes	No branched fusomes		Control/nos-Gal4 RNAi (BL 25751)	Unirr.	1 dpi	2dpi
Exp. 1	64	25	80	18	60	19		Exp. 1	33	8	6	44	4	46		Exp. 1	28.0899	18.3673	24.0506
Exp. 2	78	26	75	18	36	14		Exp. 2	45	5	5	45	2	31		Exp. 2	25	19.3548	28
Total	142	51	155	36	96	33		Total	78	13	11	89	6	77
Mean	71	25.5	77.5	18	48	16.5		Mean	39	6.5	5.5	44.5	3	38.5
GSC spectrosome shape	Unirr.		1 day post IR		2 days post IR			Branched fusomes	Unirr.		1 day post IR		2 days post IR			GSC elongation ratio
nos>Jarid2 RNAi (BL ????)	Round	Elongated	Round	Elongated	Round	Elongated		nos>Jarid2 RNAi (BL 67924)	≥ 1 branched fusomes	No branched fusomes	≥ 1 branched fusomes	No branched fusomes	≥ 1 branched fusomes	No branched fusomes		Control/nos-Gal4 RNAi (BL 25751)	Unirr.	1 dpi	2dpi
Exp. 1	45	23	60	27	59	28		Exp. 1	30	1	10	31	28	13		Exp. 1	33.8235	31.0345	32.1839
Exp. 2	65	28	64	26	54	23		Exp. 2	39	1	8	31	19	16		Exp. 2	30.1075	28.8889	29.8701
Total	110	51	124	53	113	51		Total	69	2	18	62	47	29
Mean	55	25.5	62	26.5	56.5	25.5		Mean	34.5	1	9	31	23.5	14.5
GSC spectrosome shape	Unirr.		1 day post IR		2 days post IR			Branched fusomes	Unirr.		1 day post IR		2 days post IR			GSC elongation ratio
nos>JIL-1 RNAi (BL 57293)	Round	Elongated	Round	Elongated	Round	Elongated		nos>JIL-1 RNAi (BL 57293)	≥ 1 branched fusomes	No branched fusomes	≥ 1 branched fusomes	No branched fusomes	≥ 1 branched fusomes	No branched fusomes		Control/nos-Gal4 RNAi (BL 25751)	Unirr.	1 dpi	2dpi
Exp. 1	59	19	55	14	52	14		Exp. 1	38	6	0	46	2	38		Exp. 1	24.359	20.2899	21.2121
Exp. 2	35	22	44	15	25	12		Exp. 2	33	6	1	50	7	26		Exp. 2	38.5965	25.4237	32.4324
Total	94	41	99	29	77	26		Total	71	12	1	96	9	64
Mean	47	20.5	49.5	14.5	38.5	13		Mean	35.5	6	0.5	48	4.5	32
GSC spectrosome shape	Unirr.		1 day post IR		2 days post IR			Branched fusomes	Unirr.		1 day post IR		2 days post IR			GSC elongation ratio
nos>mof RNAi (BL 58281)	Round	Elongated	Round	Elongated	Round	Elongated		nos>mof RNAi (BL 58281)	≥ 1 branched fusomes	No branched fusomes	≥ 1 branched fusomes	No branched fusomes	≥ 1 branched fusomes	No branched fusomes		Control/nos-Gal4 RNAi (BL 25751)	Unirr.	1 dpi	2dpi
Exp. 1	46	21	56	13	51	20		Exp. 1	27	23	13	30	28	22		Exp. 1	31.3433	18.8406	28.169
Exp. 2	55	18	64	18	53	16		Exp. 2	27	19	13	32	17	28		Exp. 2	24.6575	21.9512	23.1884
Total	101	39	120	31	104	36		Total	54	42	26	62	45	50
Mean	50.5	19.5	60	15.5	52	18		Mean	27	21	13	31	22.5	25
GSC spectrosome shape	Unirr.		1 day post IR		2 days post IR			Branched fusomes	Unirr.		1 day post IR		2 days post IR			GSC elongation ratio
nos>mei-41/ATR RNAi (BL 41934)	Round	Elongated	Round	Elongated	Round	Elongated		nos>mei-41/ATR RNAi (BL 41934)	≥ 1 branched fusomes	No branched fusomes	≥ 1 branched fusomes	No branched fusomes	≥ 1 branched fusomes	No branched fusomes		Control/nos-Gal4 RNAi (BL 25751)	Unirr.	1 dpi	2dpi
Exp. 1	66	24	83	18	24	9		Exp. 1	33	17	18	32	13	37		Exp. 1	26.6667	17.8218	27.2727
Exp. 2	73	21	75	20	55	17		Exp. 2	42	8	8	42	6	44		Exp. 2	22.3404	21.0526	23.6111
Total	139	45	158	38	79	26		Total	75	25	26	74	19	81
Mean	69.5	22.5	79	19	39.5	13		Mean	37.5	12.5	13	37	9.5	40.5
GSC spectrosome shape	Unirr.		1 day post IR		2 days post IR			Branched fusomes	Unirr.		1 day post IR		2 days post IR			GSC elongation ratio
nos>Set1 RNAi (BL 40931)	Round	Elongated	Round	Elongated	Round	Elongated		nos>Set1 RNAi (BL 40931)	≥ 1 branched fusomes	No branched fusomes	≥ 1 branched fusomes	No branched fusomes	≥ 1 branched fusomes	No branched fusomes		Control/nos-Gal4 RNAi (BL 25751)	Unirr.	1 dpi	2dpi
Exp. 1	65	24	73	8	50	13		Exp. 1	37	8	1	44	3	37		Exp. 1	26.9663	9.87654	20.6349
Exp. 2	64	27	79	19	60	19		Exp. 2	46	4	1	40	12	36		Exp. 2	29.6703	19.3878	24.0506
Exp. 3	94	26	78	19	11	2		Exp. 3	50	1	1	41	1	6		Exp. 3	21.6667	19.5876	15.3846
Total	223	77	230	46	121	34		Total	133	13	3	125	16	79
Mean	74.3333	25.6667	76.6667	15.3333	40.3333	11.3333		Mean	44.3333	4.33333	1	41.6667	5.33333	26.3333
GSC spectrosome shape	Unirr.		1 day post IR		2 days post IR			Branched fusomes	Unirr.		1 day post IR		2 days post IR			GSC elongation ratio
nos>gpp RNAi (BL 42919)	Round	Elongated	Round	Elongated	Round	Elongated		nos>gpp RNAi (BL 42919)	≥ 1 branched fusomes	No branched fusomes	≥ 1 branched fusomes	No branched fusomes	≥ 1 branched fusomes	No branched fusomes		Control/nos-Gal4 RNAi (BL 25751)	Unirr.	1 dpi	2dpi
Exp. 1	75	36	77	15	87	11		Exp. 1	45	0	6	39	10	36		Exp. 1	32.4324	16.3043	11.2245
Exp. 2	46	14	62	19	57	14		Exp. 2	28	1	1	45	0	46		Exp. 2	23.3333	23.4568	19.7183
Exp. 3	58	18	83	17	72	29		Exp. 3	25	2	0	48	8	43		Exp. 3	23.6842	17	28.7129
Exp. 4	82	44	66	18	73	32		Exp. 4	48	0	0	42	5	46		Exp. 4	34.9206	21.4286	30.4762
Total	261	112	288	69	289	86		Total	146	3	7	174	23	171
Mean	65.25	28	72	17.25	72.25	21.5		Mean	36.5	0.75	1.75	43.5	5.75	42.75
GSC spectrosome shape	Unirr.		1 day post IR		2 days post IR			Branched fusomes	Unirr.		1 day post IR		2 days post IR			GSC elongation ratio
nos>trx RNAi (BL 33703)	Round	Elongated	Round	Elongated	Round	Elongated		nos>trx RNAi (BL 33703)	≥ 1 branched fusomes	No branched fusomes	≥ 1 branched fusomes	No branched fusomes	≥ 1 branched fusomes	No branched fusomes		Control/nos-Gal4 RNAi (BL 25751)	Unirr.	1 dpi	2dpi
Exp. 1	87	30	99	7	82	10		Exp. 1	45	5	4	46	18	30		Exp. 1	25.641	6.60377	10.8696
Exp. 2	82	28	88	6	79	11		Exp. 2	43	7	2	48	6	44		Exp. 2	25.4545	6.38298	12.2222
Exp. 3	42	22	65	10	34	5		Exp. 3	25	2	2	31	6	17		Exp. 3	34.375	13.3333	12.8205
Total	211	80	252	23	195	26		Total	113	14	8	125	30	91
Mean	70.3333	26.6667	84	7.66667	65	8.66667		Mean	37.6667	4.66667	2.66667	41.6667	10	30.3333
GSC spectrosome shape	Unirr.		1 day post IR		2 days post IR			Branched fusomes	Unirr.		1 day post IR		2 days post IR			GSC elongation ratio
nos>Utx RNAi (BL 34076)	Round	Elongated	Round	Elongated	Round	Elongated		nos>Utx RNAi (BL 34076)	≥ 1 branched fusomes	No branched fusomes	≥ 1 branched fusomes	No branched fusomes	≥ 1 branched fusomes	No branched fusomes		Control/nos-Gal4 RNAi (BL 25751)	Unirr.	1 dpi	2dpi
Exp. 1	67	22	55	7	64	8		Exp. 1	42	3	0	32	3	42		Exp. 1	24.7191	11.2903	11.1111
Exp. 2	67	25	74	11	71	8		Exp. 2	48	2	1	49	2	48		Exp. 2	27.1739	12.9412	10.1266
Exp. 3	63	33	84	21	67	14		Exp. 3	34	2	7	34	14	27		Exp. 3	34.375	20	17.284
Total	197	80	213	39	202	30		Total	124	7	8	115	19	117
Mean	65.6667	26.6667	71	13	67.3333	10		Mean	41.3333	2.33333	2.66667	38.3333	6.33333	39
GSC spectrosome shape	Unirr.		1 day post IR		2 days post IR			Branched fusomes	Unirr.		1 day post IR		2 days post IR			GSC elongation ratio
nos>rhi/HP1 RNAi (BL 41934)	Round	Elongated	Round	Elongated	Round	Elongated		nos>rhi/HP1 RNAi (BL 41934)	≥ 1 branched fusomes	No branched fusomes	≥ 1 branched fusomes	No branched fusomes	≥ 1 branched fusomes	No branched fusomes		Control/nos-Gal4 RNAi (BL 25751)	Unirr.	1 dpi	2dpi
Exp. 1	92	20	79	9	44	7		Exp. 1	46	4	27	23	8	28		Exp. 1	17.8571	10.2273	13.7255
Exp. 2	100	23	86	12	69	10		Exp. 2	49	1	5	45	2	48		Exp. 2	18.6992	12.2449	12.6582
Total	192	43	165	21	113	17		Total	95	5	32	68	10	76
Mean	96	21.5	82.5	10.5	56.5	8.5		Mean	47.5	2.5	16	34	5	38
GSC spectrosome shape	Unirr.		1 day post IR		2 days post IR			Branched fusomes	Unirr.		1 day post IR		2 days post IR			GSC elongation ratio
nos>HDAC1 RNAi (BL 34846)	Round	Elongated	Round	Elongated	Round	Elongated		nos>HDAC1 RNAi (BL 34846)	≥ 1 branched fusomes	No branched fusomes	≥ 1 branched fusomes	No branched fusomes	≥ 1 branched fusomes	No branched fusomes		Control/nos-Gal4 RNAi (BL 25751)	Unirr.	1 dpi	2dpi
Exp. 1	80	24	97	8	52	18		Exp. 1	35	9	1	45	6	45		Exp. 1	23.0769	7.61905	25.7143
Exp. 2	66	17	71	9	53	12		Exp. 2	39	6	3	42	5	40		Exp. 2	20.4819	11.25	18.4615
Total	146	41	168	17	105	30		Total	74	15	4	87	11	85
Mean	73	20.5	84	8.5	52.5	15		Mean	37	7.5	2	43.5	5.5	42.5
GSC spectrosome shape	Unirr.		1 day post IR		2 days post IR			Branched fusomes	Unirr.		1 day post IR		2 days post IR			GSC elongation ratio
nos>Kdm2 RNAi (BL 33699)	Round	Elongated	Round	Elongated	Round	Elongated		nos>Kdm2 RNAi (BL 33699)	≥ 1 branched fusomes	No branched fusomes	≥ 1 branched fusomes	No branched fusomes	≥ 1 branched fusomes	No branched fusomes		Control/nos-Gal4 RNAi (BL 25751)	Unirr.	1 dpi	2dpi
Exp. 1	76	32	78	6	59	18		Exp. 1	45	2	1	44	4	41		Exp. 1	29.6296	7.14286	23.3766
Exp. 2	73	28	92	7	70	24		Exp. 2	47	3	2	48	5	45		Exp. 2	27.7228	7.07071	25.5319
Total	149	60	170	13	129	42		Total	92	5	3	92	9	86
Mean	74.5	30	85	6.5	64.5	21		Mean	46	2.5	1.5	46	4.5	43
GSC spectrosome shape	Unirr.		1 day post IR		2 days post IR			Branched fusomes	Unirr.		1 day post IR		2 days post IR			GSC elongation ratio
nos>Gcn5 RNAi (BL 33981)	Round	Elongated	Round	Elongated	Round	Elongated		nos>Gcn5 RNAi (BL 33981)	≥ 1 branched fusomes	No branched fusomes	≥ 1 branched fusomes	No branched fusomes	≥ 1 branched fusomes	No branched fusomes		Control/nos-Gal4 RNAi (BL 25751)	Unirr.	1 dpi	2dpi
Exp. 1	81	26	106	7	58	18		Exp. 1	46	1	1	46	4	43		Exp. 1	24.2991	6.19469	23.6842
Exp. 2	66	20	83	13	56	18		Exp. 2	42	3	0	45	1	36		Exp. 2	23.2558	13.5417	24.3243
Total	147	46	189	20	114	36		Total	88	4	1	91	5	79
Mean	73.5	23	94.5	10	57	18		Mean	44	2	0.5	45.5	2.5	39.5
GSC spectrosome shape	Unirr.		1 day post IR		2 days post IR			Branched fusomes	Unirr.		1 day post IR		2 days post IR			GSC elongation ratio
nos>Mt2 RNAi (BL 42906)	Round	Elongated	Round	Elongated	Round	Elongated		nos>Mt2 RNAi (BL 42906)	≥ 1 branched fusomes	No branched fusomes	≥ 1 branched fusomes	No branched fusomes	≥ 1 branched fusomes	No branched fusomes		Control/nos-Gal4 RNAi (BL 25751)	Unirr.	1 dpi	2dpi
Exp. 1	62	25	79	10	71	17		Exp. 1	32	18	17	33	2	49		Exp. 1	28.7356	11.236	19.3182
Exp. 2	63	31	78	9	66	16		Exp. 2	37	13	14	36	3	47		Exp. 2	32.9787	10.3448	19.5122
Total	125	56	157	19	137	33		Total	69	31	31	69	5	96
Mean	62.5	28	78.5	9.5	68.5	16.5		Mean	34.5	15.5	15.5	34.5	2.5	48

## Sheet: Figure 5 Mitochondria
Figure 5
GSC mitochondrial morphology	Unirr.		1 day post IR		2 days post IR			GSC fragmentation
Control/nos-Gal4 RNAi (BL 25751)	Intact	Fragmented	Intact	Fragmented	Intact	Fragmented		Control/nos-Gal4 RNAi (BL 25751)	Unirr.	1 dpi	2dpi
Exp. 1	29	1	24	8	18	1		Exp. 1	3.33333	25	5.26316
Exp. 2	31	2	18	9	19	2		Exp. 2	6.06061	33.3333	9.52381
Total	60	3	42	17	37	3		Exp. 3	4.7619	28.8136	7.5
Mean	30	1.5	21	8.5	18.5	1.5
GSC spectrosome shape	Unirr.		1 day post IR		2 days post IR			GSC fragmentation
nos>Tsc1 RNAi (BL 54034)	Intact	Fragmented	Intact	Fragmented	Intact	Fragmented		Control/nos-Gal4 RNAi (BL 25751)	Unirr.	1 dpi	2dpi
Exp. 1	33	5	18	3	14	0		Exp. 1	13.1579	14.2857	0
Exp. 2	24	1	9	1	14	5		Exp. 2	4	10	26.3158
Exp. 3			21	4	14	3		Exp. 3		16	17.6471
Total	57	6	48	8	42	8
Mean	28.5	3	16	2.66667	14	2.66667
GSC spectrosome shape	Unirr.		1 day post IR		2 days post IR			GSC fragmentation
nos>Pink1 RNAi (BL 38262)	Intact	Fragmented	Intact	Fragmented	Intact	Fragmented		Control/nos-Gal4 RNAi (BL 25751)	Unirr.	1 dpi	2dpi
Exp. 1	35	0	32	2	24	1		Exp. 1	0	5.88235	4
Exp. 2	33	0	29	0	25	1		Exp. 2	0	0	3.84615
Total	68	0	61	2	49	2
Mean	34	0	30.5	1	24.5	1
GSC spectrosome shape	Unirr.		1 day post IR		2 days post IR			GSC fragmentation
nos>Sce RNAi (BL 67924)	Intact	Fragmented	Intact	Fragmented	Intact	Fragmented		Control/nos-Gal4 RNAi (BL 25751)	Unirr.	1 dpi	2dpi
Exp. 1	40	0	33	1	25	1		Exp. 1	0	2.94118	3.84615
Exp. 2	34	2	32	3	20	2		Exp. 2	5.55556	8.57143	9.09091
Total	74	2	65	4	45	3
Mean	37	1	32.5	2	22.5	1.5
GSC spectrosome shape	Unirr.		1 day post IR		2 days post IR			GSC fragmentation
nos>srl/PGC1a RNAi (BL 33914)	Intact	Fragmented	Intact	Fragmented	Intact	Fragmented		Control/nos-Gal4 RNAi (BL 25751)	Unirr.	1 dpi	2dpi
Exp. 1	21	7	18	8	11	16		Exp. 1	25	30.7692	59.2593
Exp. 2	30	6	25	8	15	9		Exp. 2	16.6667	24.2424	37.5
Total	51	13	43	16	26	25
Mean	25.5	6.5	21.5	8	13	12.5
GSC spectrosome shape	Unirr.		1 day post IR		2 days post IR			GSC fragmentation
nos>Utx RNAi (BL 34076)	Intact	Fragmented	Intact	Fragmented	Intact	Fragmented		Control/nos-Gal4 RNAi (BL 25751)	Unirr.	1 dpi	2dpi
Exp. 1	24	4	28	7	17	10		Exp. 1	14.2857	20	37.037
Exp. 2	35	4	20	9	12	13		Exp. 2	10.2564	31.0345	52
Total	59	8	48	16	29	23
Mean	29.5	4	24	8	14.5	11.5

## Sheet: Fig. 1L
	Figure- 1L
	GSC Division (%)
	Control Unirr	Control 1 dpi	Control 2 dpi	raptor RNAi #2 Unirr	raptor RNAi #2 1 dpi	raptor RNAi #2 2 dpi	rictor RNAi #1 Unirr	rictor RNAi #1 1 dpi	rictor RNAi #1 2 dpi	Tsc1 RNAi #2 Unirr	Tsc1 RNAi #2 1 dpi	Tsc1 RNAi #2 2 dpi
	27	7.377	30.667	14.865	6.66666	6.061	27.5	6.667	23.377	20	17.857	25
	28.302	6.481	23.188	9.091	3.571	6.6666	24.561	4.255	25	21.622	23.529	27.273
	26.154	6.522	25.581	21.429	6.6666	11.111	22.222	4.878	25.397	21.053	24.242	17.647
	Nprl3 RNAi Unirr	Nprl3 RNAi 1 dpi	Nprl3 RNAi 2 dpi	Mitf RNAi #2 Unirr	Mitf RNAi #2 1 dpi	Mitf RNAi #2 2 dpi
	39.683	49.057	45.833	30.088	25.51	31.395
	42	40	41.176	27.869	22.321	29.412
	30.233	36.735	34.783	32.203	23.729	34.043

## Sheet: Fig. 2D
	Figure-2D
	GSC Division (%)
	Control Unirr	Control 1 dpi	Control 2 dpi	Atg14 RNAi Unirr	Atg14 RNAi 1 dpi	Atg14 RNAi 2 dpi	Atg18a RNAi Unirr	Atg18a RNAi 1 dpi	Atg18a RNAi 2 dpi	Atg3 RNAi Unirr	Atg3 RNAi 1 dpi	Atg3 RNAi 2 dpi
	27.778	4.348	18.072	17.333	18.803	27.5	24.51	20.93	25.862	25.806	20.93	19.512
	23.529	3.636	30.986	21	13.402	27.083	31.405	26.506	27.273	26.027	23.967	25
	20	7.692	27.027	24.242	15.833	25.253	29.114	20.588	31.507	31.148	32.432	23.077
	Atg7 RNAi Unirr	Atg7 RNAi 1 dpi	Atg7 RNAi 2 dpi	Atg12 RNAi Unirr	Atg12 RNAi 1 dpi	Atg12 RNAi 2 dpi	Atg16 RNAi #2 Unirr	Atg16 RNAi #2 1 dpi	Atg16 RNAi #2 2 dpi
	25.191	21.094	25.926	28.488	18.75	32.911	18.357	15.152	29.07
	25.806	18.605	38.356	20.175	10.577	28.358	18.792	15.702	23.158
	22.047	16.058	26.667	28.571	23.656	28.09	20.805	14.599	29

## Sheet: Fig. 3E
	Figure- 3E
	GSC Division (%)
	Control Unirr	Control 1 dpi	Control 2 dpi	Pink1 RNAi Unirr	Pink1 RNAi 1 dpi	Pink1 RNAi 2 dpi	park RNAi Unirr	park RNAi 1 dpi	park RNAi 2 dpi	Drp1 RNAi Unirr	Drp1 RNAi 1 dpi	Drp1 RNAi 2 dpi
	31.683	10.784	27.397	18.487	20	23.333	22.951	29.63	27.907	25.688	20	26.923
	27.957	3.409	23.611	23.704	16.346	23.81	26.563	32.979	27.059	32.54	20.909	30.38
	26.761	8.411	27.5	27.2	25.893	31.429	23.611	21.488	27.957
	Marf/mfn2 RNAi Unirr	Marf/mfn2 RNAi 1 dpi	Marf/mfn2 RNAi 2 dpi	srl/PGC1a RNAi Unirr	srl/PGC1a RNAi 1 dpi	srl/PGC1a RNAi 2 dpi
	36.735	13.725	21.591	50	18.182	20.548
	38.095	20.879	24.49	40.625	21.739	22.785

## Sheet: Fig. 4B
	Figure-4B
	GSC Division (%)
	Control Unirr	Control 1 dpi	Control 2 dpi	Pc RNAi. Unirr	Pc RNAi 1 dpi	Pc RNAi 2 dpi	Sce/RING1 RNAi Unirr	Sce/RING1 RNAi 1 dpi	Sce/RING1 RNAi 2 dpi	Jarid2 RNAi Unirr	Jarid2 RNAi 1 dpi	Jarid2 RNAi 2 dpi
	30.952	6.098	23.684	34.066	16.667	20.779	28.09	18.367	24.051	33.824	31.034	32.184
	24.444	8.602	22.917	25.556	17.949	19.697	25	19.355	28	30.108	28.889	29.87
	25.556	7.865	24.242	25.203	14.943	20.37
	Set1 RNAi Unirr	Set1 RNAi 1 dpi	Set1 RNAi 2 dpi	gpp/DOT1L RNAi Unirr	gpp/DOT1L RNAi 1 dpi	gpp/DOT1L RNAi 2 dpi	Suz12 RNAi Unirr	Suz12 RNAi 1 dpi	Suz12 RNAi 2 dpi	trx RNAi Unirr	trx RNAi 1 dpi	trx RNAi 2 dpi
	26.966	9.877	20.635	32.432	16.304	11.224	22.6	16.1	20	25.641	6.604	10.87
	29.67	19.388	24.051	23.333	23.457	19.718	25.3	13.8	40	25.455	6.383	12.222
	21.667	19.588	15.385	23.684	17	28.713	33.3	22.1	35.4	34.375	13.333	12.821
				34.921	21.429	30.476
	Utx RNAi Unirr	Utx RNAi 1 dpi	Utx RNAi 2 dpi	rhi/HP1 RNAi Unirr	rhi/HP1 RNAi 1 dpi	rhi/HP1 RNAi 2 dpi	Jing RNAi Unirr	Jing RNAi 1 dpi	Jing RNAi 2 dpi
	24.719	11.29	11.111	17.857	10.227	13.725	25.3	19.5	22.7
	27.174	12.941	10.127	18.699	12.245	12.658	25	20	26.5
	34.375	20	17.284

## Sheet: Fig. 4D
	Figure-4D
	Relative Fluorescennce Intensity
	Control Unirr	Jarid2 RNAi Unirr	Control 1 dpi	Jarid2 RNAi 1 dpi	Tsc1 Unirr	Tsc1 RNAi 1 dpi
	1	1	1.869	1.46554	1	1.11633
	1	1	2.2331	0.9399	1	0.962533
	1	1	2.6345	0.7053
	1		2.24553

[truncated: 31 more sheets: Fig. 5F, Fig. 6F, Fig. 6G, Fig. 6H, Fig. 6J, Fig. 6K, Fig. 7C, Fig. 7F, Fig. 7G, Fig. 7J, Fig. 7M, Suppl. Fig. 1C, Suppl. Fig. 1D, Suppl. Fig. 1E, Suppl. Fig. 1F, Suppl. Fig. 2C, Suppl. Fig. 2E, Suppl. Fig. 3J, Suppl. Fig. 3N, Suppl. Fig. 3O …]
